# Supplementary material for: PLGA particulate subunit tuberculosis vaccines promote humoral and Th17 responses but do not enhance control of Mycobacterium tuberculosis infection
Source: PLoS One. 2018 Mar 19;13(3):e0194620. doi: 10.1371/journal.pone.0194620 (PMC5858788; doi:10.1371/journal.pone.0194620)
Supplement: S1 Supporting Information — (XLSX) [file pone.0194620.s004.xlsx]

## Sheet: 1a
SFC/10^6 lymphocytes
Intra-nasal
Spleen				DLN
PLGA (TDB)	PLGA (MPT83)	PLGA (MPT83 +TDB)		PLGA (TDB)	PLGA (MPT83)	PLGA (MPT83 +TDB)
35	120	30		0	30	15
20	25	10		5	5	15
25	110	20		10	10	10
20	170	20		15	25	35
25	50	20		0	5	15
35	25	25		15	10	10
Subcutaneous
Spleen				DLN
PLGA (TDB)	PLGA (MPT83)	PLGA (MPT83 +TDB)		PLGA (TDB)	PLGA (MPT83)	PLGA (MPT83 +TDB)
35	380	20		15	30	20
10	350	110		5	60	240
60	255	225		30	55	90
10	175	25		10	65	25
15	155	55		0	60	290
35	225	195		25	65	145

## Sheet: 1b
SFC/10^6 lymphocytes
Subcutaneous
Spleen					DLN
PLGA (MPL)	PLGA (MPT83) +PLGA (MPL)	PLGA (MPT83 +MPL)	PLGA (MPT83) +MPL		PLGA (MPL)	PLGA (MPT83) +PLGA (MPL)	PLGA (MPT83 +MPL)	PLGA (MPT83) +MPL
50	210	145	75		20	105	25	45
20	40	80	40		25	30	40	5
5	20	75	55		15	40	80	20
10	170	45	60		5	70	40	25
35	35	70	15		0	75	30	5
25	35	170	50		25	15	115	10

## Sheet: 2
Time/FSC singles/SSC Singles/Non-debris/Live/CD4+/
Cytokine producing cells, shown as a percentage of total CD4+ lymphocytes - Boolean analysis.
Lung
IL-2/IFNγ/TNFα/IL-17	PLGA(TDB)			PLGA(MPT83)			PLGA(MPT83+TDB)
+ - - -	0.0145	0.0391	0.0393	0.041	0.0508	0.0249	0.0263	0.0402	0.0443
- + - -	0.0579	0.013	0.00983	0.0351	0.0139	0.0497	0.0394	0.0201	0.0355
- - + -	0.0579	0.0652	0.00983	0.744	0.605	0.497	0.618	0.382	0.399
- - - +	0.0434	0.013	0	7.52	3.95	2.31	2.38	2.89	2.07
+ + - -	0	0	0	0	0	0	0	0	0
+ - + -	0	0	0	0.0644	0.0277	0.0373	0.0657	0.0201	0
+ - - +	0	0	0	0.123	0.0785	0.0186	0.0526	0.067	0.0443
- + + -	0	0	0	0	0	0	0.0131	0.0268	0
- + - +	0.0434	0	0.0295	0.041	0.0462	0.0808	0.0526	0.0335	0.0443
- - + +	0.0145	0	0	1.81	1.27	0.59	0.631	0.496	0.417
+ - + +	0	0	0	0.31	0.176	0.0683	0.197	0.161	0.133
+ + + -	0	0	0	0	0	0	0	0	0
Time/FSC singles/SSC Singles/Non-debris/Live/CD8+/
Cytokine producing cells, shown as a percentage of total CD8+ lymphocytes - Boolean analysis.
Lung
IL-2/IFNγ/TNFα	PLGA(TDB)			PLGA(MPT83)			PLGA(MPT83+TDB)
+ - -	0.0211	0	0.011	0.0492	0.00793	0.0171	0.0388	0.0306	0.0263
- + -	0.0842	0.0146	0.0221	0.295	0.0555	0.103	0.0775	0.102	0.105
- - +	0	0.0292	0.011	0.571	0.119	0.197	0.0969	0.133	0.0919
+ + -	0	0	0	0	0	0.00855	0	0	0
- + +	0	0	0	0.0689	0.0159	0.0256	0	0.0409	0.0788
+ - +	0	0.0146	0	0.0689	0	0	0	0.0102	0.0131
+ + +	0	0	0	0	0	0	0	0	0

## Sheet: 3a
Time/FSC singles/SSC Singles/Non-debris/Live/CD4+/
Cytokine producing cells, shown as a percentage of CD4+ lymphocytes - Boolean analysis.
Spleen - intra-nasally vaccinated
IL-2/IFNγ/TNFα/IL-17	PLGA(TDB)			PLGA(MPT83)			PLGA(MPT83+TDB)
+ - - -	0.0152	0.0118	0.0299	0.0292	0.0209	0.0253	0.0286	0.0241	0.0132
- + - -	0.0222	0.0118	0.0239	0.0243	0.0146	0.0118	0.0178	0.0143	0.0123
- - + -	0.0414	0.0311	0.0309	0.0429	0.0453	0.0295	0.0454	0.0456	0.0396
- - - +	0	0	0.00199	0.418	0.0704	0.0345	0.0523	0.104	0.0246
+ + - -	0.00707	0.00214	0.00796	0.0107	0.00139	0.00505	0.00394	0.00447	0.00528
+ - + -	0	0	0.000995	0.0185	0.0133	0.00674	0.0128	0.0152	0.0114
+ - - +	0	0	0	0.0156	0.0139	0.00168	0.0069	0.00357	0.00528
- + + -	0	0	0.000995	0.00195	0.000697	0.000842	0.00197	0.000894	0.00264
- + - +	0.00707	0.00321	0.00498	0.00779	0.00209	0	0.00493	0.00268	0.00264
- - + +	0	0	0	0.0419	0.0126	0.00758	0.0118	0.0188	0.00528
+ - + +	0	0	0	0.00974	0.0133	0.00505	0.0128	0.00715	0.00176
+ + + -	0	0	0	0	0	0	0.000986	0.00179	0
Time/FSC singles/SSC Singles/Non-debris/Live/CD8+/
Cytokine producing cells, shown as a percentage of total CD8+ lymphocytes - Boolean analysis.
Spleen - intra-nasally vaccinated
IL-2/IFNγ/TNFα	PLGA(TDB)			PLGA(MPT83)			PLGA(MPT83+TDB)
+ - -	0.00376	0.00361	0.00933	0.00402	0.00864	0.00625	0.00391	0.00545	0.00196
- + -	0.0677	0.0373	0.0581	0.0512	0.04	0.0446	0.043	0.0336	0.0392
- - +	0.0163	0.0265	0.00726	0.0171	0.0133	0.0152	0.0166	0.0272	0.0294
+ + -	0.00251	0.0012	0.00311	0.00201	0	0	0	0.000908	0.000981
- + +	0.00626	0.00482	0.00519	0.00703	0.00707	0.00714	0.00195	0.00454	0.00196
+ - +	0	0	0	0.001	0	0	0.000977	0.00182	0
+ + +	0	0	0	0	0	0	0	0.00182	0

## Sheet: 3b
Time/FSC singles/SSC Singles/Non-debris/Live/CD4+/
Cytokine producing cells, shown as a percentage of CD4+ lymphocytes - Boolean analysis.
Spleen - subcutaneously vaccinated
IL-2/IFNγ/TNFα/IL-17	PLGA(TDB)			PLGA(MPT83)			PLGA(MPT83+TDB)
+ - - -	0.0369	0.0182	0.0111	0.0528	0.0761	0.0347	0.0191	0.0406	0.0583
- + - -	0.0179	0.0214	0.0221	0.0369	0.0522	0.0419	0.0171	0.0242	0.0299
- - + -	0.0179	0.029	0.0332	0.0578	0.0484	0.0366	0.0461	0.032	0.0619
- - - +	0.00112	0	0	0.102	0.0877	0.0791	0.015	0.0242	0.0256
+ + - -	0.0101	0.00858	0.00829	0.00797	0.00774	0.00719	0.014	0.00777	0.00427
+ - + -	0.00559	0.00214	0.00276	0.0339	0.0464	0.0281	0.013	0.0164	0.0434
+ - - +	0	0	0	0.013	0.0181	0.0144	0.00401	0.00691	0.00996
- + + -	0.00112	0	0.00276	0.00598	0.00258	0.00654	0.00201	0.000864	0.00498
- + - +	0.00894	0.00536	0.00553	0.000996	0.00387	0.00131	0.00502	0.00518	0.00142
- - + +	0	0	0	0.0209	0.00838	0.0177	0.001	0.00345	0.00427
+ - + +	0	0.00107	0	0.012	0.0213	0.0137	0.00903	0.00777	0.0121
+ + + -	0	0.00107	0	0.00399	0.0058	0.00654	0.001	0.000864	0.00427
Time/FSC singles/SSC Singles/Non-debris/Live/CD8+/
Cytokine producing cells, shown as a percentage of total CD8+ lymphocytes - Boolean analysis.
Spleen - subcutaneously vaccinated
IL-2/IFNγ/TNFα	PLGA(TDB)			PLGA(MPT83)			PLGA(MPT83+TDB)
+ - -	0.0127	0.00608	0.0055	0.0209	0.00362	0.00471	0.0041	0.00369	0.00772
- + -	0.0567	0.0292	0.0462	0.0574	0.0609	0.0599	0.0266	0.0433	0.0787
- - +	0.0579	0.0352	0.0308	0.0457	0.029	0.0262	0.0379	0.0184	0.0262
+ + -	0.00232	0	0	0.0031	0	0	0.00102	0	0
- + +	0.0127	0.00972	0.00879	0.0101	0.0087	0.00807	0.0113	0.0101	0.0116
+ - +	0	0.00122	0	0	0.000725	0	0	0.000922	0.000772
+ + +	0	0	0.0011	0.000775	0	0	0	0	0

## Sheet: 3c
Time/FSC singles/SSC Singles/Non-debris/Live/CD4+/
Cytokine producing cells, shown as a percentage of CD4+ lymphocytes - Boolean analysis.
Spleen - subcutaneously vaccinated
IL-2/IFNγ/TNFα/IL-17	PLGA(MPL)			PLGA(MPT83+MPL)			PLGA(MPT83)+PLGA(MPL)			PLGA(MPT83)+MPL
+ - - -	0.0754	0.0622	0.0731	0.117	0.0702	0.0745	0.112	0.065	0.0805	0.121	0.101	0.0758
- + - -	0.00098	0.00731	0.00639	0.0168	0.0122	0.0222	0.0246	0.00765	0.0166	0.0191	0.0146	0.0129
- - + -	0.0186	0.0256	0.0265	0.0656	0.0251	0.0474	0.0397	0.0354	0.0308	0.0409	0.0636	0.0396
- - - +	0.0137	0.00731	0.00822	0.147	0.0537	0.104	0.0841	0.022	0.045	0.0313	0.0198	0.0457
+ + - -	0.00098	0.00293	0.00183	0.00354	0.00287	0.00484	0.00851	0.00574	0.00118	0.00348	0.00104	0.00603
+ - + -	0	0.00219	0.000913	0.0195	0.0086	0.00871	0.0246	0.0086	0.00711	0.0191	0.00625	0.0155
+ - - +	0	0	0	0.0142	0.01	0.00967	0.0217	0.00382	0.00237	0.00608	0.00208	0.00172
- + + -	0	0	0	0.0062	0.00215	0.0135	0.00945	0.00191	0.00711	0.00348	0.00104	0.00517
- - + +	0.00196	0	0.000913	0.0381	0.01	0.0252	0.0142	0	0.0118	0.00348	0	0.00689
+ - + +	0	0	0	0.0301	0.0043	0.0164	0.0293	0.00191	0.00829	0.00695	0.00417	0.0138
+ + + -	0.00196	0	0	0.00975	0.0043	0.0203	0.0123	0.00382	0.00592	0.00348	0	0.00861
Time/FSC singles/SSC Singles/Non-debris/Live/CD8+/
Cytokine producing cells, shown as a percentage of total CD8+ lymphocytes - Boolean analysis.
Spleen - subcutaneously vaccinated
IL-2/IFNγ/TNFα	PLGA(MPL)			PLGA(MPT83+MPL)			PLGA(MPT83)+PLGA(MPL)			PLGA(MPT83)+MPL
+ - -	0.0475	0.032	0.032	0.0612	0.0297	0.0291	0.0486	0.0512	0.0413	0.0493	0.0583	0.0463
- + -	0.017	0.011	0.0128	0.0343	0.0225	0.0381	0.0437	0.0211	0.034	0.0405	0.0186	0.0278
- - +	0.0158	0.00458	0.0128	0.0121	0.0174	0.0181	0.00893	0.00802	0.0279	0.0217	0.0273	0.0213
+ + -	0.0339	0.0375	0.0182	0.0436	0.0493	0.0261	0.0417	0.0261	0.0546	0.0474	0.0459	0.0426
- + +	0.00226	0.00366	0	0.00278	0.00145	0.00201	0.00397	0	0.00243	0.00395	0.00248	0.00278
+ - +	0	0.000915	0.00214	0.00278	0.00362	0.00502	0.000993	0.00201	0.00364	0.00296	0.00248	0.00278
+ + +	0.00452	0.00275	0.0032	0.00464	0.0029	0.00602	0.000993	0	0.0109	0.00691	0.0112	0.00556

## Sheet: 4a
Proliferation after MPT83 (10 µg/ml) recall
Intra-nasal vaccinated
Spleen
cpm					Mean cpm for Nil		Delta cpm
Nil	PLGA (TDB)	PLGA (MPT83)	PLGA (MPT83+TDB)		4585.5		PLGA (TDB)	PLGA (MPT83)	PLGA (MPT83+TDB)
2676	5651	14345	5729				1065.5	9759.5	1143.5
3983	7201	6696	8512				2615.5	2110.5	3926.5
6574	3344	6996	8431				-1241.5	2410.5	3845.5
3323	6008	11429	8800				1422.5	6843.5	4214.5
4018	7085	5942	7523				2499.5	1356.5	2937.5
6939	3434	6227	8894				-1151.5	1641.5	4308.5
DLN
cpm					Mean cpm for Nil		Delta cpm
Nil	PLGA (TDB)	PLGA (MPT83)	PLGA (MPT83+TDB)		3383.33		PLGA (TDB)	PLGA (MPT83)	PLGA (MPT83+TDB)
51	6593	16956	14315				3209.67	13572.7	10931.7
4384	9702	10800	13834				6318.67	7416.67	10450.7
5715	6065	12541	8393				2681.67	9157.67	5009.67
		19000	13952					15616.7	10568.7
		11724	12346					8340.67	8962.67
		14255	8163					10871.7	4779.67
Subcutaneous vaccinated
Spleen
cpm					Mean cpm for Nil		Delta cpm
Nil	PLGA (TDB)	PLGA (MPT83)	PLGA (MPT83+TDB)		4585.5		PLGA (TDB)	PLGA (MPT83)	PLGA (MPT83+TDB)
2676	5165	10319	15034				579.5	5733.5	10448.5
3983	4682	15972	4328				96.5	11386.5	-257.5
6574	7777	7562	16130				3191.5	2976.5	11544.5
3323	4976	12425	12869				390.5	7839.5	8283.5
4018	4113	15430	3970				-472.5	10844.5	-615.5
6939	6648	9267	14502				2062.5	4681.5	9916.5
DLN
cpm					Mean cpm for Nil		Delta cpm
Nil	PLGA (TDB)	PLGA (MPT83)	PLGA (MPT83+TDB)		3383.33		PLGA (TDB)	PLGA (MPT83)	PLGA (MPT83+TDB)
51	1581	13344	4261				-1802.33	9960.67	877.667
4384	3424	14620	9577				40.6667	11236.7	6193.67
5715	3015	8406	15220				-368.333	5022.67	11836.7
	2996	13323	3589				-387.333	9939.67	205.667
	4080	13750	10678				696.667	10366.7	7294.67
	2446	6274	17274				-937.333	2890.67	13890.7

## Sheet: 4b
Proliferation after MPT83 (10 µg/ml) recall
Subcutaneous vaccinated
Spleen
cpm						Mean cpm for PLGA (MPL)		Delta cpm
PLGA (MPL)	PLGA (MPT83+MPL)	PLGA (MPT83)+PLGA (MPL)	PLGA (MPT83) +MPL			2220.83		PLGA (MPL)	PLGA (MPT83+MPL)	PLGA (MPT83)+PLGA (MPL)	PLGA (MPT83) +MPL
687	5446	7058	2814					-1533.83	3225.17	4837.17	593.167
3615	5480	3616	3377					1394.17	3259.17	1395.17	1156.17
4888	2379	3379	3675					2667.17	158.167	1158.17	1454.17
12	4548	5611	65					-2208.83	2327.17	3390.17	-2155.83
1080	4821	2205	1004					-1140.83	2600.17	-15.8333	-1216.83
3043	148	2201	2365					822.167	-2072.83	-19.8333	144.167
DLN
cpm						Mean cpm for PLGA (MPL)		Delta cpm
PLGA (MPL)	PLGA (MPT83+MPL)	PLGA (MPT83)+PLGA (MPL)	PLGA (MPT83) +MPL			5085		PLGA (MPL)	PLGA (MPT83+MPL)	PLGA (MPT83)+PLGA (MPL)	PLGA (MPT83) +MPL
6388	10582	16162	5357					1303	5497	11077	272
7595	14081	14455	8260					2510	8996	9370	3175
3474	15068	11853	14283					-1611	9983	6768	9198
5306	10722	7807	4371					221	5637	2722	-714
	16317	11466	6974						11232	6381	1889
2662	15059	12207	11909					-2423	9974	7122	6824

## Sheet: 6a
Log10 CFU count
Nil	PLGA (TDB) i.n	DDA (TDB) i.n	PLGA (MPT83 +TDB) i.n	DDA (MPT83 +TDB) i.n	DDA (MPT83 +TDB) s.c	BCG
5.72263	5.58433	5.84011	5.77815	5.64738	5.52114	5.24551
5.58433	5.76042	5.9619	6.4014	5.6149	5.22531	4.88081
6.19313	5.76343	5.85248	5.5611	5.68485	5.47712	5.06446
5.48287	5.61066	5.97497	5.68485	5.70586		4.63144
6.10721	6.35794	6.00346	5.81158	5.88081		4.98227
5.48287	5.91169	5.70927	5.69196	5.74819		4.74194

## Sheet: 6b
Log10 CFU count
Nil	PLGA (TDB) i.n	DDA (TDB) i.n	PLGA (MPT83 +TDB) i.n	DDA (MPT83 +TDB) i.n	DDA (MPT83 +TDB) s.c	BCG
2.38021	3.77525	4.70243	4.25527	4.30963	3.96	3.58433
3.51055	3.22531	5.55145	5.65128	3.12057	3.7574	3.99826
4.41497	4.88762	4.70243	4.45939	3.26482	4.57054	3.64738
4.68842	4	5.4014	4.53656	3.31806		3.48287
5.31806	5.32634	5.57054	4.80889	5.14613		2.83251
3.09342	4.64345	4.53656	4.22531	5.60638		2.716

[truncated: 6 more sheets: 6c, 6d, S1A, S1B, S2A, S2B]
